# Supplementary material for: Controlled Crystal Growth of All-Inorganic CsPbI2.2Br0.8 Thin Film via Additive Strategy for Air-Processed Efficient Outdoor/Indoor Perovskite Solar Cells
Source: Nanomaterials (Basel). 2023 Oct 6;13(19):2716. doi: 10.3390/nano13192716 (PMC10574290; doi:10.3390/nano13192716)
Supplement: Supplementary file 1 [file nanomaterials-13-02716-s001.zip]

Archive with 1 entries (1 files):
- nanomaterials-2620620-supplementary.pdf
